# Supplementary material for: Quantitation of Enterovirus A71 Empty and Full Particles by Sedimentation Velocity Analytical Ultracentrifugation
Source: Viruses. 2024 Apr 8;16(4):573. doi: 10.3390/v16040573 (PMC11053756; doi:10.3390/v16040573)
Supplement: Supplementary file 1 [file viruses-16-00573-s001.zip]

Archive with 1 entries (1 files):
- viruses-2929409-supplementary.pdf
